# Supplementary material for: Implications of evolutionary engineering for growth and recombinant protein production in methanol-based growth media in the yeast Pichia pastoris
Source: Microb Cell Fact. 2017 Mar 17;16:49. doi: 10.1186/s12934-017-0661-5 (PMC5356285; doi:10.1186/s12934-017-0661-5)
Supplement: Supplementary file 2 — Additional file 2. Table S4. Genome sequencing statistics [file 12934_2017_661_MOESM2_ESM.xlsx]

## Sheet: Sheet1
								X-33 WT			Y250 1c			Y250 2c			Y250 3a			Y250 3c			M250 1a			M250 2c			M250 3b
	length	gaps	gap lengths				CBS 7435mapping	A			B			C			D			E			F			G			H
								mapped bases	mean cov	std.dev	mapped bases	mean cov	std.dev	mapped bases	mean cov	std.dev	mapped bases	mean cov	std.dev	mapped bases	mean cov	std.dev	mapped bases	mean cov	std.dev	mapped bases	mean cov	std.dev	mapped bases	mean cov	std.dev
Scaffold1	2895	1	372				1, 4	307881	106.349	75.7772	251714	86.9478	68.389	278784	96.2984	68.1387	329944	113.97	66.3162	272151	94.0073	74.0592	316329	109.267	83.6811	253789	87.6646	57.7674	203249	70.2069	44.3371
Scaffold2	170454	1	249				4	16438592	96.44	13.7508	13621813	79.9149	12.3763	15552609	91.2423	14.4103	16783618	98.4642	15.0647	16812933	98.6362	14.5147	21166008	124.174	17.7215	13889416	81.4848	13.67	11833032	69.4207	11.8128
Scaffold3	191294	0					1	16722325	87.4169	19.2537	14145607	73.9469	17.1292	15611384	81.6094	19.0839	16229925	84.8428	23.9687	17717450	92.619	23.551	22249550	116.311	31.3749	13898225	72.6537	18.9955	12105267	63.281	19.5518
Scaffold5	475667	1	43				2	55821954	117.355	58.2243	44563095	93.6855	47.5767	52214153	109.77	62.6655	59616314	125.332	72.5308	54651085	114.894	73.5032	67625364	142.17	92.6401	47305039	99.4499	62.6862	41953336	88.199	66.5126
Scaffold6	740050	0					3	64307205	86.8958	12.9669	53594606	72.4202	11.7082	60239976	81.3999	12.7314	64677462	87.3961	13.6432	68444065	92.4857	13.7986	85990263	116.195	15.2862	54709121	73.9262	12.2524	47830450	64.6314	11.2184
Scaffold8	1386317	1	111				1	118433879	85.4306	44.2759	98580146	71.1094	37.8117	110132326	79.4424	49.0139	116151059	83.7839	54.0441	125140908	90.2686	54.805	163192775	117.717	68.6781	99224025	71.5738	46.0187	87426836	63.0641	49.8365
Scaffold13	987179	0					1	102648822	103.982	40.801	83716690	84.804	33.0941	96759381	98.016	42.8654	108330356	109.737	47.1946	104584331	105.943	47.1575	130255370	131.947	60.0436	88111063	89.2554	40.3291	77277218	78.2809	41.7169
Scaffold17	6283	3	54	236	313		1	504045	80.2236	40.4282	399931	63.6529	34.6514	443094	70.5227	36.9527	489890	77.9707	40.6058	475605	75.6971	42.9055	759083	120.815	62.2585	362761	57.7369	29.4752	305609	48.6406	30.8439
Scaffold20	702939	0					3	69961670	99.5274	26.2458	57306993	81.5248	20.781	65381088	93.011	24.3681	74135301	105.465	28.2947	71072166	101.107	24.3891	90444959	128.667	35.0735	60442608	85.9856	22.9018	52894464	75.2476	21.4726
Scaffold21	36918	1	203				4	4264359	115.509	25.3543	3472640	94.0636	20.5224	3873358	104.918	22.858	4196861	113.681	23.6212	3697815	100.163	21.7742	4646828	125.869	26.5138	3541850	95.9383	22.3506	2768583	74.9928	15.8053
Scaffold25	2506	2	166	324			0	316848	126.436	360.211	281285	112.245	299.468	300604	119.954	348.702	369638	147.501	415.842	250733	100.053	274.635	537730	214.577	595.565	197551	78.8312	231.854	188800	75.3392	207.224
Scaffold26	910577	4	238	9	71	344	4	87252602	95.8212	21.6057	71428796	78.4434	17.4056	81097473	89.0616	20.2404	90259436	99.1233	24.2448	89819040	98.6397	22.7579	113190360	124.306	28.3589	74003213	81.2707	19.0242	64813907	71.1789	19.5844
Scaffold28	4555	1	300				3, 4	1082075	237.558	385.94	826612	181.474	303.083	1007909	221.275	350.531	1149006	252.252	419.269	992499	217.892	354.489	1333819	292.825	501.042	928902	203.93	316.798	848110	186.193	297.573
Scaffold29	1543063	2	206	263			2	146188126	94.7389	24.3765	118982326	77.1079	18.4836	135517374	87.8236	23.1776	150563107	97.5742	27.278	150278997	97.3901	22.5626	187046429	121.218	27.1697	123556235	80.0721	21.7294	108573105	70.3621	21.2522
Scaffold31	345776	0					4	31120148	90.0009	16.4839	25840370	74.7315	15.5027	28924977	83.6524	17.7148	31178008	90.1682	21.1423	32448442	93.8424	22.3878	41649211	120.451	24.4371	26080452	75.4259	18.0418	22370992	64.6979	18.6981
Scaffold34	591165	0					3	62445973	105.632	22.5801	50809971	85.9489	18.6147	59163048	100.079	22.4105	67868449	114.805	24.1188	63384905	107.22	20.6774	78268469	132.397	22.9676	55037192	93.0995	20.5225	48324089	81.7438	18.5664
Scaffold35	75994	1	280				1	6031955	79.3741	29.1357	4978301	65.5091	26.8565	5488512	72.223	28.1719	6033957	79.4004	31.2835	5123442	67.419	26.1067	9242725	121.624	45.9756	4186051	55.084	20.3628	3738217	49.1909	17.6575
Scaffold36	68492	0					4	9923971	144.892	18.0745	7813065	114.073	14.307	9307741	135.895	16.0728	10045951	146.673	17.417	8883272	129.698	16.9057	11216899	163.769	18.8226	9246932	135.007	17.9347	7075317	103.301	14.1654
Scaffold37	48308	3	9	9	9		4	8527725	176.528	174.975	6534142	135.26	150.545	8139577	168.493	200.052	8751052	181.151	224.357	8056324	166.77	228.088	9846889	203.836	281.976	6095135	126.172	190.291	6469798	133.928	206.918
Scaffold41	2860	0					4	233487	81.6388	11.9583	212296	74.2294	10.7439	220037	76.936	11.3039	248149	86.7654	13.2212	240828	84.2056	15.6188	354763	124.043	21.0789	213872	74.7804	10.4071	187058	65.4049	11.2185
Scaffold43	1439	0					0	146407	101.742	57.8579	111517	77.4962	37.6643	104732	72.7811	42.8523	150204	104.381	56.415	113263	78.7095	50.1735	191230	132.891	55.628	91197	63.3753	43.0059	99844	69.3843	45.449
Scaffold47	2575	0					4	721336	280.13	39.5867	587917	228.317	26.7882	679466	263.87	32.7007	764385	296.849	40.9238	697385	270.829	38.4345	842246	327.086	32.8197	599646	232.872	28.704	565482	219.605	27.4803
Scaffold48	15133	3	300	445	208		4	1835249	121.275	179.178	1402929	92.7066	139.419	1693744	111.924	151.926	1886527	124.663	203.165	1549028	102.361	143.458	1942951	128.392	189.918	1567406	103.575	149.875	1170603	77.3543	106.858
Scaffold50	10298	0					3	1591473	154.542	124.202	1265811	122.918	98.8465	1473342	143.071	114.508	1715009	166.538	139.666	1559138	151.402	114.409	1937880	188.18	147.675	1360253	132.089	104.011	1278938	124.193	96.8894
Scaffold51	4862	0					4	456203	93.8303	12.5196	402552	82.7956	10.1729	419250	86.2299	11.786	465158	95.6722	13.7961	475948	97.8914	12.1328	585340	120.391	14.8779	386504	79.4949	10.0823	344054	70.7639	7.1011
Scaffold53	367488	1	342				2	34198456	93.0601	101.068	28269349	76.9259	86.0332	32063946	87.2517	117.576	35512207	96.635	125.625	35986858	97.9266	130.204	44690449	121.611	162.02	29167112	79.3689	108.463	25383066	69.0718	115.347
Scaffold54	117513	0					3	9879903	84.075	15.4863	8126444	69.1536	13.5854	9074896	77.2246	14.2894	10035076	85.3955	14.9592	10572854	89.9718	15.5356	13159125	111.98	18.1388	8506301	72.386	14.3682	7254475	61.7334	12.8639
Scaffold61	223164	1	104				1	20157603	90.3264	13.4592	16655511	74.6335	12.1999	18416859	82.5261	12.6652	19394627	86.9075	13.7103	21248379	95.2142	14.3672	26431624	118.44	16.231	16888853	75.6791	12.85	14697429	65.8593	10.8608
Scaffold67	175532	1	324				4	18094827	103.086	28.6885	14681419	83.6396	22.2853	16828551	95.8717	26.6349	18427228	104.979	32.3852	17426028	99.2755	32.431	22336912	127.253	45.7074	15370521	87.5653	26.9896	12819434	73.0319	26.2005
Scaffold75	10660	1	312				3	908733	85.247	22.4422	764846	71.7492	16.2779	858758	80.5589	15.9707	908683	85.2423	19.6511	980274	91.9582	21.6971	1231489	115.524	25.4335	777389	72.9258	15.1448	695400	65.2345	16.0194
Scaffold96	2173	0					4	358125	164.807	23.2651	284252	130.811	12.122	355856	163.762	15.4068	403720	185.789	16.9431	373780	172.011	23.6434	452607	208.287	21.1339	245835	113.132	14.0813	281483	129.537	12.2654
Scaffold109	5730	0					4	1672655	291.912	49.4622	1318800	230.157	41.0225	1589152	277.339	41.814	1744590	304.466	39.4142	1572320	274.401	46.4753	1937252	338.089	57.2955	1398580	244.08	38.1285	1250719	218.276	36.9146
Scaffold121	6152	0					3	1173020	190.673	355.076	923907	150.18	269.426	1112371	180.815	319.601	1205645	195.976	366.207	1066586	173.372	320.35	1380746	224.439	416.902	986758	160.396	300.596	912614	148.344	259.502
Scaffold125	1482	0					1	122374	82.5735	10.9614	102446	69.1269	8.5787	117940	79.5816	9.6145	106626	71.9474	12.0704	134325	90.6377	11.0149	155208	104.729	11.1281	99512	67.1471	8.7318	85968	58.0081	11.8997
Scaffold128	1369	0					3	121670	88.8751	10.8727	100838	73.6581	9.3869	109938	80.3053	9.6771	121532	88.7743	16.6801	134239	98.0562	16.485	153643	112.23	15.9743	91458	66.8064	7.847	85310	62.3156	10.1317
Scaffold136	2696	0					3	237464	88.0801	10.0508	214922	79.7188	11.8759	213322	79.1254	9.2261	243153	90.1903	7.5238	242555	89.9685	12.4034	314726	116.738	15.7542	220581	81.8179	14.2585	171713	63.6918	10.0129
Scaffold138	2412	0					2	418811	173.636	15.0556	370452	153.587	13.7717	419827	174.058	19.554	420598	174.377	14.4356	456729	189.357	14.9479	576661	239.08	23.6895	363250	150.601	15.1244	319319	132.388	14.2744
Scaffold152	2557	0					4	880453	344.33	31.5123	654522	255.973	25.2516	782881	306.172	35.1566	853679	333.86	33.0087	764159	298.85	30.3463	947759	370.653	39.3634	653223	255.465	37.9798	608555	237.996	20.9736
Scaffold155	1035	1	406				0	152074	146.931	169.53	106588	102.984	120.698	141919	137.12	156.01	152126	146.982	172.65	132402	127.925	145.798	171384	165.588	199.547	126159	121.893	140.557	107931	104.281	123.285
Scaffold160	2559	0					3	870964	340.353	150.456	713540	278.836	113.959	865846	338.353	141.761	927723	362.533	185.324	864150	337.69	193.951	1052160	411.161	275.446	757250	295.916	146.025	734397	286.986	162.171
Scaffold161	34377	0					3	5695681	165.683	20.9159	4184778	121.732	15.9282	5408947	157.342	20.9423	5899673	171.617	22.6479	5358766	155.882	21.2378	6421119	186.785	24.4566	4971460	144.616	17.239	4417529	128.502	18.427
Scaffold173	1318	0					3	216137	163.989	23.0682	174690	132.542	16.9433	194789	147.791	15.9505	213477	161.97	19.8377	249944	189.639	25.0565	272958	207.1	21.7614	205960	156.267	13.8929	176620	134.006	23.353
Scaffold178	5386	0					0	3536284	656.57	67.4494	3836807	712.367	62.3705	4941373	917.448	101.732	5739729	1065.68	89.7702	3847507	714.353	80.1301	6731989	1249.91	112.813	3420001	634.98	60.7952	4270412	792.873	72.6349
Scaffold180	1734	0					1	221623	127.81	26.6709	170148	98.1246	20.4137	217108	125.207	29.1344	234050	134.977	25.3114	198778	114.635	24.43	231954	133.768	34.3677	194699	112.283	19.5257	151874	87.5859	15.7046
Scaffold194	12799	0					3	1967457	153.72	16.2004	1480332	115.66	12.9218	1858747	145.226	19.6461	2055180	160.573	17.8291	1765212	137.918	20.0842	2267581	177.169	19.9442	1676330	130.974	15.5382	1517949	118.599	17.3342
Scaffold216	1763	0					4	243767	138.268	17.4586	180324	102.282	13.3452	239639	135.927	20.902	264091	149.796	13.6262	220284	124.948	12.6547	305887	173.504	24.3748	269510	152.87	18.5169	167625	95.0794	14.0105
Scaffold242	1990	0					1	329401	165.528	23.5884	288248	144.848	15.8864	342089	171.904	19.6224	358311	180.056	22.0806	376358	189.125	16.048	480025	241.219	25.3958	328817	165.235	22.7179	253331	127.302	15.036
Scaffold250	1223	0					4	218215	178.426	23.7443	152781	124.923	17.2598	180205	147.347	23.732	206962	169.225	19.7813	177573	145.195	15.9935	228521	186.853	18.5424	155961	127.523	18.2935	160339	131.103	21.4973
Genome	9310711		6250					908960007	97.6252	46.9058	744887069	80.0032	39.731	850358898	91.3313	51.2612	937817452	100.725	58.0632	930891813	99.9807	52.9252	1176765249	126.388	69.6662	772163958	82.9329	46.0994	677169850	72.7302	48.4654
